# Supplementary material for: Antibody dependent enhancement of frog virus 3 infection
Source: Virol J. 2010 Feb 18;7:41. doi: 10.1186/1743-422X-7-41 (PMC2830962; doi:10.1186/1743-422X-7-41)
Supplement: Additional file 1 — ADE occurs during an FV3 infection. ADE occurs during an FV3 infection in (A) BF-2 and (B) FHM cells. Original plaque numbers and standard error from three individual experiments are shown. [file 1743-422X-7-41-S1.XLS]

## Sheet: Sheet1
A.		Trial 1		Trial 2		Trial 3
								Std. Error	Std. Error
		Pre-immune	Anti-FV3	Pre-immune	Anti-FV3	Pre-immune	Anti-FV3	Pre-immune	Anti-FV3
		serum	serum	serum	serum	serum	serum	serum	serum
	0 ng	52	53	56	55	45	43	0.784157	0.902394
	10 ng	50	156	53	164	47	177	0.424264	0.823464
	50 ng	53	187	54	189	47	231	0.530548	1.74363
	100 ng	53	216	55	198	43	260	0.902394	2.12809
	200 ng	53	112	57	109	46	124	0.77658	0.736679
	300 ng	51	28	55	24	46	29	0.631988	0.50037
B.		Trial 1		Trial 2		Trial 3
								Std. Error	Std. Error
		Pre-immune	Anti-FV3	Pre-immune	Anti-FV3	Pre-immune	Anti-FV3	Pre-immune	Anti-FV3
		serum	serum	serum	serum	serum	serum	serum	serum
	0 ng	56	56	47	49	48	46	0.690895	0.719095
	10 ng	54	68	47	61	46	54	0.628571	0.896258
	50 ng	58	128	48	118	49	103	0.764922	1.16837
	100 ng	51	179	47	160	48	156	0.300923	0.957554
