# Supplementary material for: Antibody dependent enhancement of frog virus 3 infection
Source: Virol J. 2010 Feb 18;7:41. doi: 10.1186/1743-422X-7-41 (PMC2830962; doi:10.1186/1743-422X-7-41)
Supplement: Additional file 2 — Rabbit anti-FV3 serum neutralizes an FV3 infection in BGMK cells. Original plaque numbers and standard error from three individual experiments are shown. [file 1743-422X-7-41-S2.XLS]

## Sheet: Sheet1
		Trial 1		Trial 2		Trial 3
								Std. Error	Std. Error
		Pre-immune	Anti-FV3	Pre-immune	Anti-FV3	Pre-immune	Anti-FV3	Pre-immune	Anti-FV3
		serum	serum	serum	serum	serum	serum	serum	serum
	0 ng	56	54	61	62	59	61	0.326303	0.572831
	5 ng	53	40	61	44	61	49	0.602454	0.6761
	10 ng	54	34	60	37	61	44	0.497679	0.824083
	25 ng	55	21	58	25	57	27	0.199205	0.628867
	50 ng	57	15	61	13	58	15	0.274094	0.317332
	100 ng	55	7	60	5	57	8	0.330265	0.579501
