# Supplementary material for: Antibody dependent enhancement of frog virus 3 infection
Source: Virol J. 2010 Feb 18;7:41. doi: 10.1186/1743-422X-7-41 (PMC2830962; doi:10.1186/1743-422X-7-41)
Supplement: Additional file 4 — ADE in FV3 is Fc-dependent. Protein A incubated with either (A) anti-FV3 serum or (B) BF-2 cells abolished ADE in BF-2 cells. Original plaque numbers and standard error from three individual experiments are shown. [file 1743-422X-7-41-S4.XLS]

## Sheet: Sheet1
A.		Trial 1		Trial 2		Trial 3
		Protein A +	Protein A +	Protein A +	Protein A +	Protein A +	Protein A +	Std. Error	Std. Error
		Pre-immune	Anti-FV3	Pre-immune	Anti-FV3	Pre-immune	Anti-FV3	Pre-immune	Anti-FV3
		serum	serum	serum	serum	serum	serum	serum	serum
	0 ng	50	53	64	63	59	57	0.934696	0.658237
	10 ng	51	50	64	65	57	60	0.858689	0.995358
	50 ng	53	50	61	63	60	60	0.577748	0.895202
	100 ng	51	52	62	63	59	59	0.753004	0.735316
	150 ng	51	54	61	61	59	54	0.702002	0.533096
B.		Trial 1		Trial 2		Trial 3
		Protein A +	Protein A +	Protein A +	Protein A +	Protein A +	Protein A +	Std. Error	Std. Error
		Pre-immune	Anti-FV3	Pre-immune	Anti-FV3	Pre-immune	Anti-FV3	Pre-immune	Anti-FV3
		serum	serum	serum	serum	serum	serum	serum	serum
	0 ng	52	53	61	60	56	54	0.599734	0.509162
	10 ng	53	54	61	60	58	55	0.528424	0.426477
	50 ng	55	54	60	59	58	57	0.329118	0.332008
	100 ng	51	52	59	61	56	57	0.537895	0.597614
	150 ng	51	52	60	60	55	57	0.605132	0.533096
