# Supplementary material for: Antibody dependent enhancement of frog virus 3 infection
Source: Virol J. 2010 Feb 18;7:41. doi: 10.1186/1743-422X-7-41 (PMC2830962; doi:10.1186/1743-422X-7-41)
Supplement: Additional file 5 — ADE in FV3 is complement independent. Treatment of anti-FV3 serum with (A) heat inactivation, (B) EGTA, and (C) zymosan A did not affect ADE. Original plaque numbers and standard error from three individual experiments are shown. [file 1743-422X-7-41-S5.XLS]

## Sheet: Sheet1
A.		Trial 1		Trial 2		Trial 3
		Heat Inact. +	Heat Inact. +	Heat Inact. +	Heat Inact. +	Heat Inact. +	Heat Inact. +	Std. Error	Std. Error
		Pre-immune	Anti-FV3	Pre-immune	Anti-FV3	Pre-immune	Anti-FV3	Pre-immune	Anti-FV3
		serum	serum	serum	serum	serum	serum	serum	serum
	0 ng	49	54	64	60	57	58	0.996024	0.409529
	10 ng	50	155	62	186	57	166	0.799645	1.20769
	50 ng	47	190	62	213	57	194	1.022	0.871924
	100 ng	46	212	64	233	52	195	1.25196	1.30094
	150 ng	47	193	65	219	53	184	1.24053	1.29114
B.		Trial 1		Trial 2		Trial 3
		EGTA +	EGTA +	EGTA +	EGTA +	EGTA +	EGTA +	Std. Error	Std. Error
		Pre-immune	Anti-FV3	Pre-immune	Anti-FV3	Pre-immune	Anti-FV3	Pre-immune	Anti-FV3
		serum	serum	serum	serum	serum	serum	serum	serum
	0 ng	54	59	64	59	56	56	0.695924	0.223221
	10 ng	56	191	65	228	57	171	0.63631	2.06061
	50 ng	54	217	62	274	57	194	0.526589	2.72674
	100 ng	55	239	65	290	55	183	0.759615	3.473
	150 ng	56	221	65	264	54	171	0.772712	3.14433
C.		Trial 1		Trial 2		Trial 3
		Zymosan A +	Zymosan A +	Zymosan A +	Zymosan A +	Zymosan A +	Zymosan A +	Std. Error	Std. Error
		Pre-immune	Anti-FV3	Pre-immune	Anti-FV3	Pre-immune	Anti-FV3	Pre-immune	Anti-FV3
		serum	serum	serum	serum	serum	serum	serum	serum
	0 ng	60	63	60	61	51	51	0.688757	0.838196
	10 ng	58	211	59	188	53	165	0.42497	1.67745
	50 ng	57	295	57	210	50	186	0.540837	3.77579
	100 ng	60	270	57	202	51	187	0.614701	2.982
	150 ng	58	251	57	200	51	174	0.511	2.71607
